# Supplementary material for: 2,2′-Diethoxy-4,4′-[(E,E)-hydrazine­diyl­idenebis(methanylylidene)]diphenol
Source: Acta Crystallogr Sect E Struct Rep Online. 2012 Sep 22;68(Pt 10):o2990. doi: 10.1107/S1600536812038354 (PMC3470351; doi:10.1107/S1600536812038354)
Supplement: Supplementary file 2 [file e-68-o2990-Isup2.hkl]

# 
# h,k,l, Fc-squared, Fo-squared, sigma(Fo-squared) and status flag 
# 
data_I
_shelx_title ' lkm3856_0m in P2(1)/n' 
_shelx_refln_list_code          4 
_shelx_F_calc_maximum      128.49 
_exptl_crystal_F_000       348.00 
_reflns_d_resolution_high  0.7697 
 
loop_ 
 _symmetry_equiv_pos_as_xyz 
 'x, y, z' 
 '-x+1/2, y+1/2, -z+1/2' 
 '-x, -y, -z' 
 'x-1/2, -y-1/2, z-1/2' 
 
_cell_length_a     5.2176 
_cell_length_b    10.3422 
_cell_length_c    14.9135 
_cell_angle_alpha  90.000 
_cell_angle_beta   97.206 
_cell_angle_gamma  90.000 
 
_shelx_F_squared_multiplier     1.000 
 
loop_ 
 _refln_index_h 
 _refln_index_k 
 _refln_index_l 
 _refln_F_squared_calc 
 _refln_F_squared_meas 
 _refln_F_squared_sigma 
 _refln_observed_status 
   2   0   0      217.27      222.07      2.67 o 
   4   0   0       77.60       71.30      1.27 o 
   6   0   0       90.99      102.68      2.82 o 
   1   1   0      220.12      205.48      1.56 o 
   2   1   0        6.40        7.96      0.34 o 
   3   1   0      354.41      354.86      3.01 o 
   4   1   0       73.23       71.34      0.88 o 
   5   1   0      377.75      375.23      3.07 o 
   6   1   0        2.02        2.73      0.66 o 
   0   2   0     3403.94     3381.58     59.83 o 
   1   2   0        0.06       -0.10      0.12 o 
   2   2   0     2087.70     2136.72     14.69 o 
   3   2   0      103.74      126.77      1.26 o 
   4   2   0      445.95      452.67      3.41 o 
   5   2   0      177.66      181.79      1.80 o 
   6   2   0        0.24        0.00      0.78 o 
   1   3   0       58.61       58.32      0.68 o 
   2   3   0        2.12        0.58      0.17 o 
   3   3   0      216.92      200.56      1.80 o 
   4   3   0        0.21       -0.38      0.25 o 
   5   3   0      289.61      306.62      3.39 o 
   6   3   0        7.43        6.18      0.99 o 
   0   4   0       95.50       88.43      1.60 o 
   1   4   0        0.95       -0.03      0.13 o 
   2   4   0       11.32       19.07      0.54 o 
   3   4   0      117.94      131.39      1.32 o 
   4   4   0      167.69      161.52      1.71 o 
   5   4   0       17.30       17.37      0.90 o 
   6   4   0       21.03       23.81      2.59 o 
   1   5   0      723.76      819.38      6.83 o 
   2   5   0       28.26       27.83      0.53 o 
   3   5   0       35.18       36.90      1.00 o 
   4   5   0      149.55      146.07      1.99 o 
   5   5   0        9.08       11.44      0.96 o 
   6   5   0       13.50       16.14      1.20 o 
   0   6   0        1.68       -0.31      0.33 o 
   1   6   0       55.72       65.40      1.12 o 
   2   6   0      154.00      158.89      2.09 o 
   3   6   0       10.69       12.06      0.72 o 
   4   6   0       68.88       63.67      1.29 o 
   5   6   0        4.55        4.98      0.78 o 
   6   6   0       50.68       61.99      2.01 o 
   1   7   0      130.87      141.83      2.24 o 
   2   7   0      372.00      391.25      4.24 o 
   3   7   0        3.98        5.79      0.52 o 
   4   7   0        3.95        3.91      0.58 o 
   5   7   0       52.54       53.19      1.74 o 
   0   8   0      257.85      262.10      4.76 o 
   1   8   0        0.19        0.10      0.31 o 
   2   8   0      153.21      158.63      2.22 o 
   3   8   0      303.78      265.85      3.96 o 
   4   8   0        0.33        1.21      0.50 o 
   5   8   0        6.15        4.89      0.87 o 
   1   9   0       81.05       80.57      1.50 o 
   2   9   0        2.01        1.97      0.43 o 
   3   9   0       20.99       18.14      1.37 o 
   4   9   0       41.03       45.67      1.55 o 
   0  10   0      404.02      407.36      5.40 o 
   1  10   0        0.15       -0.05      0.40 o 
   2  10   0       89.08       79.70      1.98 o 
   3  10   0       61.29       55.66      1.46 o 
   4  10   0       82.88       72.17      2.94 o 
   1  11   0      398.59      402.05      4.72 o 
   2  11   0       25.77       26.51      1.11 o 
   3  11   0       10.60       13.06      1.43 o 
   0  12   0      161.09      157.43      4.37 o 
   1  12   0       24.96       26.17      1.40 o 
   2  12   0       30.94       32.24      1.98 o 
   3  12   0        1.10        0.77      0.81 o 
   1  13   0      180.07      186.52      3.09 o 
  -5   0   1     1035.70     1044.84     11.96 o 
  -3   0   1        8.76       12.14      0.50 o 
  -1   0   1     1469.30     1435.97     15.30 o 
   1   0   1     3770.37     3691.87     38.79 o 
   3   0   1      807.59      866.95      8.19 o 
   5   0   1      422.52      442.47      4.98 o 
  -6   1   1       41.68       43.51      1.17 o 
  -5   1   1      201.32      196.14      1.86 o 
  -4   1   1       17.51       16.48      0.52 o 
  -3   1   1       74.11       66.66      0.81 o 
  -2   1   1     1226.58     1307.28      9.06 o 
  -1   1   1     2977.53     3023.53     20.92 o 
   0   1   1     1621.35     1613.36     11.15 o 
   1   1   1       40.24       45.49      0.68 o 
   2   1   1      875.62      882.16      6.23 o 
   3   1   1        2.11        3.53      0.25 o 
   4   1   1        2.35        1.74      0.28 o 
   5   1   1       23.47       25.82      0.71 o 
   6   1   1       17.23       16.82      1.11 o 
  -6   2   1        0.50        0.85      1.17 o 
  -5   2   1      315.75      322.89      3.61 o 
  -4   2   1      493.69      494.37      3.67 o 
  -3   2   1        0.60        0.04      0.19 o 
  -2   2   1      755.59      813.54      5.42 o 
  -1   2   1      585.76      583.49      4.13 o 
   0   2   1        4.76        5.61      0.26 o 
   1   2   1       28.51       29.81      0.62 o 
   2   2   1      195.85      203.50      1.68 o 
   3   2   1      193.44      221.62      1.92 o 
   4   2   1      310.68      325.00      2.99 o 
   5   2   1      415.88      403.78      3.50 o 
   6   2   1        0.59        0.99      0.63 o 
  -6   3   1       23.17       22.70      1.60 o 
  -5   3   1       54.45       52.44      1.02 o 
  -4   3   1      408.87      405.23      3.13 o 
  -3   3   1       18.61       25.26      0.51 o 
  -2   3   1        0.03       -0.10      0.16 o 
  -1   3   1        6.58       13.00      0.59 o 
   0   3   1     1256.50     1248.83     11.12 o 
   1   3   1     1204.33     1249.01     10.18 o 
   2   3   1      162.61      166.50      1.54 o 
   3   3   1       57.18       56.71      0.82 o 
   4   3   1      286.02      272.36      2.90 o 
   5   3   1      154.00      151.27      2.10 o 
   6   3   1       30.58       35.77      1.50 o 
  -6   4   1       96.63       99.86      3.04 o 
  -5   4   1       20.63       16.73      0.92 o 
  -4   4   1        0.25        0.94      0.28 o 
  -3   4   1      108.69      120.34      1.18 o 
  -2   4   1     1074.26     1157.67      8.15 o 
  -1   4   1      994.20     1045.41     10.20 o 
   0   4   1      559.41      550.16      5.94 o 
   1   4   1     1606.59     1727.08     18.13 o 
   2   4   1       43.97       48.11      0.79 o 
   3   4   1        0.00        0.16      0.28 o 
   4   4   1       43.05       42.41      1.17 o 
   5   4   1        1.09        0.74      0.45 o 
   6   4   1       25.52       28.20      1.25 o 
  -6   5   1       50.80       58.46      1.92 o 
  -5   5   1        0.01       -0.10      0.54 o 
  -4   5   1        0.43        0.71      0.38 o 
  -3   5   1       80.22       84.27      0.94 o 
  -2   5   1      104.76      110.54      1.52 o 
  -1   5   1      467.22      437.74      3.81 o 
   0   5   1        9.88       13.77      0.49 o 
   1   5   1       91.41       99.08      1.36 o 
   2   5   1      153.08      155.71      1.77 o 
   3   5   1      369.92      349.26      3.96 o 
   4   5   1        0.22        0.31      0.44 o 
   5   5   1      208.68      214.22      2.75 o 
   6   5   1       56.21       63.21      2.79 o 
  -6   6   1       94.37       97.52      3.76 o 
  -5   6   1       53.93       55.91      1.74 o 
  -4   6   1       23.64       25.33      1.26 o 
  -3   6   1       33.99       38.82      0.95 o 
  -2   6   1      146.53      153.55      1.56 o 
  -1   6   1        7.93       10.77      1.08 o 
   0   6   1       46.49       37.68      0.82 o 
   1   6   1      612.25      687.62      6.70 o 
   2   6   1       88.24       95.95      1.48 o 
   3   6   1       65.19       63.81      1.51 o 
   4   6   1        0.38        0.03      0.47 o 
   5   6   1        2.04        2.41      0.60 o 
  -5   7   1        1.77        1.82      0.69 o 
  -4   7   1        1.49        1.21      0.46 o 
  -3   7   1       13.09        9.20      0.63 o 
  -2   7   1       33.06       31.71      0.92 o 
  -1   7   1        0.24        0.60      0.36 o 
   0   7   1      104.05       96.45      1.85 o 
   1   7   1      831.32      829.95      8.05 o 
   2   7   1      312.93      337.07      3.77 o 
   3   7   1       75.48       80.15      1.82 o 
   4   7   1        7.95        7.29      0.83 o 
   5   7   1       24.93       32.48      1.44 o 
  -5   8   1        0.38       -0.35      0.76 o 
  -4   8   1       58.51       52.01      1.36 o 
  -3   8   1        0.33        0.53      0.37 o 
  -2   8   1      154.34      134.02      2.00 o 
  -1   8   1      176.55      173.97      2.32 o 
   0   8   1       80.10       79.05      1.32 o 
   1   8   1       75.60       78.85      1.44 o 
   2   8   1        7.79        7.62      0.65 o 
   3   8   1       22.38       14.74      0.96 o 
   4   8   1       29.38       28.79      1.41 o 
   5   8   1      174.24      194.64      3.66 o 
  -5   9   1       21.73       27.90      1.94 o 
  -4   9   1       54.62       44.92      1.93 o 
  -3   9   1        0.84       -0.18      0.49 o 
  -2   9   1      161.02      150.59      2.00 o 
  -1   9   1       29.47       28.82      0.79 o 
   0   9   1        0.01        1.06      0.39 o 
   1   9   1        0.19       -0.36      0.31 o 
   2   9   1       12.78       11.07      0.89 o 
   3   9   1       77.17       70.26      1.83 o 
   4   9   1      112.28      113.07      2.16 o 
  -4  10   1        9.86        9.96      0.98 o 
  -3  10   1       13.34       20.89      1.01 o 
  -2  10   1       98.17       98.54      1.76 o 
  -1  10   1       64.83       64.54      1.39 o 
   0  10   1      243.60      246.29      2.84 o 
   1  10   1      140.16      142.24      2.63 o 
   2  10   1       30.23       28.21      1.41 o 
   3  10   1       36.37       32.07      1.38 o 
   4  10   1       25.68       26.71      1.23 o 
  -3  11   1       18.04       15.85      0.97 o 
  -2  11   1       10.83       12.45      1.31 o 
  -1  11   1       78.85       78.24      1.64 o 
   0  11   1        0.73        0.76      0.50 o 
   1  11   1        2.43        1.76      0.50 o 
   2  11   1       41.90       36.51      1.63 o 
   3  11   1        0.42        0.02      0.52 o 
  -3  12   1        5.68        7.04      1.29 o 
  -2  12   1       12.24       11.92      1.07 o 
  -1  12   1      209.07      216.08      3.10 o 
   0  12   1      238.56      239.87      4.71 o 
   1  12   1      306.18      310.79      4.76 o 
   2  12   1       20.55       24.49      1.70 o 
  -1  13   1        2.48        2.15      0.74 o 
   0  13   1      149.19      149.58      3.15 o 
   1  13   1        2.06        2.91      0.97 o 
  -6   0   2       21.49       21.66      1.26 o 
  -4   0   2       38.66       44.52      1.17 o 
  -2   0   2      149.96      150.70      2.48 o 
   2   0   2       10.68        7.41      0.38 o 
   4   0   2        6.43        7.46      0.63 o 
   6   0   2       30.97       31.45      1.66 o 
  -6   1   2     1055.86     1083.09      9.90 o 
  -5   1   2       44.21       47.40      1.91 o 
  -4   1   2       51.08       45.26      0.80 o 
  -3   1   2       72.88       68.08      1.04 o 
  -2   1   2        0.06        0.20      0.15 o 
  -1   1   2     2340.90     2277.51     15.80 o 
   0   1   2      423.21      398.37      3.27 o 
   1   1   2      326.77      334.74      2.93 o 
   2   1   2      580.62      609.19      5.25 o 
   3   1   2      570.06      604.87      5.36 o 
   4   1   2        0.06        0.19      0.27 o 
   5   1   2        0.12        0.28      0.32 o 
   6   1   2       72.48       78.45      1.98 o 
  -6   2   2       19.39       20.82      1.05 o 
  -5   2   2       80.95       77.40      1.38 o 
  -4   2   2       63.96       57.99      0.87 o 
  -3   2   2       15.89       19.03      0.50 o 
  -2   2   2        1.13        0.18      0.18 o 
  -1   2   2    16510.55    14491.06    415.09 o 
   0   2   2     2964.03     3008.79     19.51 o 
   1   2   2      424.86      406.40      3.98 o 
   2   2   2      152.96      132.60      1.66 o 
   3   2   2      228.54      234.89      2.75 o 
   4   2   2      426.56      412.16      4.01 o 
   5   2   2       24.01       24.83      0.74 o 
   6   2   2        0.11       -0.03      1.10 o 
  -6   3   2       14.04       14.72      1.11 o 
  -5   3   2        0.25        0.49      0.38 o 
  -4   3   2      400.20      399.96      3.08 o 
  -3   3   2      124.37      122.86      1.19 o 
  -2   3   2     1102.47     1209.40      7.95 o 
  -1   3   2       20.69       20.51      0.55 o 
   0   3   2      123.78      124.04      1.13 o 
   1   3   2      703.03      730.87      6.12 o 
   2   3   2      289.28      270.84      2.59 o 
   3   3   2      492.95      470.36      4.34 o 
   4   3   2      496.73      498.67      4.76 o 
   5   3   2        7.75        7.58      0.70 o 
   6   3   2       69.22       69.18      1.70 o 
  -6   4   2       20.32       21.49      1.32 o 
  -5   4   2        4.09        4.68      0.68 o 
  -4   4   2      133.01      142.62      1.42 o 
  -3   4   2      210.69      217.00      1.81 o 
  -2   4   2     1381.11     1451.93     10.43 o 
  -1   4   2       54.55       74.87      0.97 o 
   0   4   2        5.02        4.79      0.22 o 
   1   4   2      173.00      167.48      1.98 o 
   2   4   2       34.48       43.51      0.71 o 
   3   4   2      259.32      245.22      2.56 o 
   4   4   2      710.40      719.68      7.41 o 
   5   4   2       83.30       82.70      2.03 o 
   6   4   2       54.28       52.70      1.56 o 
  -6   5   2        0.02        0.57      0.72 o 
  -5   5   2        5.32        3.82      0.60 o 
  -4   5   2       14.30       10.91      0.57 o 
  -3   5   2       26.99       30.89      0.68 o 
  -2   5   2       49.90       65.96      0.89 o 
  -1   5   2       28.40       28.33      0.56 o 
   0   5   2      496.01      490.04      3.90 o 
   1   5   2      433.98      473.19      4.69 o 
   2   5   2        5.18        4.80      0.37 o 
   3   5   2       63.71       61.54      1.30 o 
   4   5   2      410.71      411.61      4.72 o 
   5   5   2       16.92       17.51      0.97 o 
   6   5   2       75.77       77.64      2.19 o 
  -6   6   2        0.60        1.03      0.77 o 
  -5   6   2       33.60       32.97      1.21 o 
  -4   6   2       33.65       31.04      0.90 o 
  -3   6   2        0.12       -0.50      0.33 o 
  -2   6   2      215.75      237.96      2.07 o 
  -1   6   2       39.02       42.51      0.76 o 
   0   6   2       29.28       28.67      0.61 o 
   1   6   2      857.93      863.60      8.22 o 
   2   6   2        2.49        2.99      0.39 o 
   3   6   2       57.90       59.07      1.34 o 
   4   6   2       17.00       14.93      0.86 o 
   5   6   2       49.49       51.09      1.44 o 
  -5   7   2        2.04        3.38      0.81 o 
  -4   7   2      164.01      136.43      2.28 o 
  -3   7   2      166.11      150.65      1.77 o 
  -2   7   2       76.23       68.32      1.06 o 
  -1   7   2       23.06       29.80      0.72 o 
   0   7   2      204.29      222.01      2.29 o 
   1   7   2      108.15      112.74      1.65 o 
   2   7   2        2.34        2.28      0.40 o 
   3   7   2       12.92        9.86      0.83 o 
   4   7   2       47.51       46.30      1.34 o 
   5   7   2        0.83        1.05      0.80 o 
  -5   8   2        5.70        4.66      0.84 o 
  -4   8   2       47.92       42.79      1.47 o 
  -3   8   2       81.26       68.49      1.71 o 
  -2   8   2       32.52       32.50      1.50 o 
  -1   8   2      273.14      272.41      2.83 o 
   0   8   2        9.74        8.80      0.73 o 
   1   8   2       87.42       83.31      1.47 o 
   2   8   2        1.28        3.74      0.66 o 
   3   8   2      137.37      134.91      2.58 o 
   4   8   2      147.84      155.13      3.87 o 
   5   8   2      172.31      159.96      3.79 o 
  -5   9   2        0.01       -0.09      0.66 o 
  -4   9   2        1.50        1.88      0.69 o 
  -3   9   2      245.04      231.02      2.74 o 
  -2   9   2       60.90       58.76      1.28 o 
  -1   9   2       58.73       60.54      1.11 o 
   0   9   2      807.67      798.56      7.15 o 
   1   9   2       21.74       24.58      0.91 o 
   2   9   2       21.64       25.20      1.31 o 
   3   9   2       13.56       12.27      1.02 o 
   4   9   2       14.47       14.30      1.07 o 
  -4  10   2       41.39       40.18      2.51 o 
  -3  10   2       31.71       28.47      1.14 o 
  -2  10   2        4.51        2.39      0.47 o 
  -1  10   2       45.61       46.17      1.21 o 
   0  10   2       17.22       18.60      0.86 o 
   1  10   2        7.93        7.17      0.70 o 
   2  10   2      139.29      115.87      2.43 o 
   3  10   2      111.08      102.46      3.86 o 
   4  10   2        7.30        8.00      0.96 o 
  -3  11   2        3.71        4.95      0.71 o 
  -2  11   2        3.08        3.07      0.59 o 
  -1  11   2      323.26      322.96      3.61 o 
   0  11   2      788.09      804.68      8.46 o 
   1  11   2       38.81       36.33      1.73 o 
   2  11   2        0.11        0.02      0.63 o 
   3  11   2        8.57        8.27      0.96 o 
  -3  12   2       29.11       35.46      1.93 o 
  -2  12   2        3.56        3.67      0.83 o 
  -1  12   2        1.62        1.58      0.55 o 
   0  12   2        0.41        0.22      0.50 o 
   1  12   2       18.48       19.45      1.61 o 
   2  12   2       84.69       78.44      2.19 o 
  -1  13   2       15.96       14.33      1.08 o 
   0  13   2        8.83        8.51      1.12 o 
   1  13   2       38.06       40.97      3.01 o 
  -5   0   3      833.00      837.34     12.09 o 
  -3   0   3      180.88      151.56      2.13 o 
  -1   0   3      152.09      151.99      1.81 o 
   1   0   3     1605.60     1517.26     13.95 o 
   3   0   3      685.07      796.91      7.70 o 
   5   0   3        2.40        1.82      0.49 o 
  -6   1   3        2.40        2.09      0.53 o 
  -5   1   3       45.84       46.62      1.74 o 
  -4   1   3        0.33        0.48      0.32 o 
  -3   1   3      488.23      511.79      4.15 o 
  -2   1   3      342.82      351.53      3.12 o 
  -1   1   3     5742.24     5508.82    121.92 o 
   0   1   3       42.67       43.25      0.64 o 
   1   1   3      869.25      883.72      6.13 o 
   2   1   3        0.14        0.65      0.19 o 
   3   1   3       55.94       59.27      0.86 o 
   4   1   3        0.14        0.76      0.30 o 
   5   1   3      127.51      128.89      1.87 o 
   6   1   3      122.49      133.72      3.43 o 
  -6   2   3       80.14       80.18      1.56 o 
  -5   2   3        3.04        3.04      0.49 o 
  -4   2   3       17.23       20.16      0.59 o 
  -3   2   3      284.73      308.65      2.49 o 
  -2   2   3       18.95       24.89      0.43 o 
  -1   2   3     4890.01     4901.27     44.46 o 
   0   2   3     3359.19     3247.74     54.74 o 
   1   2   3      584.74      602.36      5.75 o 
   2   2   3       39.24       37.46      0.86 o 
   3   2   3        0.36        2.21      0.41 o 
   4   2   3      257.63      251.31      2.48 o 
   5   2   3        5.46        4.45      0.49 o 
   6   2   3       43.79       45.49      1.39 o 
  -6   3   3       15.21       13.51      1.27 o 
  -5   3   3       62.81       64.28      1.27 o 
  -4   3   3       12.49       15.12      0.50 o 
  -3   3   3       60.19       63.08      0.88 o 
  -2   3   3      644.44      751.56      5.81 o 
  -1   3   3     3548.59     3553.44     29.48 o 
   0   3   3      135.74      153.03      1.19 o 
   1   3   3       17.43       18.35      0.46 o 
   2   3   3      107.40      106.33      1.52 o 
   3   3   3      185.48      182.99      2.36 o 
   4   3   3      689.64      677.54      6.21 o 
   5   3   3       16.00       16.11      0.85 o 
   6   3   3        1.43        0.63      0.61 o 
  -6   4   3        3.58        2.77      0.75 o 
  -5   4   3        7.12        7.78      0.74 o 
  -4   4   3       42.75       41.01      0.76 o 
  -3   4   3      599.77      615.27      4.66 o 
  -2   4   3        8.00        4.96      0.34 o 
  -1   4   3       85.51       87.48      1.12 o 
   0   4   3        5.37        5.87      0.24 o 
   1   4   3        0.61        0.02      0.22 o 
   2   4   3       33.10       33.39      0.52 o 
   3   4   3       21.32       21.56      0.66 o 
   4   4   3      111.64      108.18      1.85 o 
   5   4   3      117.94      120.27      2.10 o 
   6   4   3       34.34       33.69      1.28 o 
  -6   5   3        7.26        9.83      1.03 o 
  -5   5   3      249.01      230.35      6.07 o 
  -4   5   3      207.38      204.39      4.58 o 
  -3   5   3       41.04       41.79      1.07 o 
  -2   5   3        0.79        0.19      0.25 o 
  -1   5   3        0.01       -0.03      0.22 o 
   0   5   3       68.37       79.05      0.89 o 
   1   5   3     1818.72     1933.05     15.79 o 
   2   5   3       39.59       52.42      0.88 o 
   3   5   3      843.77      818.01      8.25 o 
   4   5   3      168.18      163.83      2.43 o 
   5   5   3       45.78       49.99      1.42 o 
   6   5   3        0.23       -0.01      0.69 o 
  -6   6   3       24.10       26.17      1.30 o 
  -5   6   3       42.16       38.31      1.29 o 
  -4   6   3       59.54       42.84      1.66 o 
  -3   6   3       24.80       34.06      0.89 o 
  -2   6   3       32.92       33.05      0.82 o 
  -1   6   3      118.18      116.58      1.40 o 
   0   6   3      727.58      790.04      5.70 o 
   1   6   3        0.00        0.18      0.31 o 
   2   6   3      151.59      142.23      1.73 o 
   3   6   3       63.91       59.38      1.35 o 
   4   6   3       46.49       50.23      1.92 o 
   5   6   3        2.54        2.48      0.63 o 
  -5   7   3       14.55       16.09      0.97 o 
  -4   7   3       12.09        7.67      0.70 o 
  -3   7   3        3.59        2.73      0.41 o 
  -2   7   3      199.52      205.79      2.03 o 
  -1   7   3      323.40      321.79      3.11 o 
   0   7   3      118.55      126.36      1.42 o 
   1   7   3        8.06        6.43      0.53 o 
   2   7   3      185.49      187.91      3.00 o 
   3   7   3       96.99      101.47      1.81 o 
   4   7   3        0.24        0.43      0.51 o 
   5   7   3      366.10      396.01      4.96 o 
  -5   8   3       18.15       14.35      1.14 o 
  -4   8   3       12.47        5.61      0.57 o 
  -3   8   3       39.84       36.47      0.92 o 
  -2   8   3       11.38        9.36      0.52 o 
  -1   8   3       25.80       27.84      0.83 o 
   0   8   3       43.64       50.95      1.98 o 
   1   8   3       40.09       33.28      0.95 o 
   2   8   3        2.82        3.72      0.66 o 
   3   8   3       13.35       12.10      1.27 o 
   4   8   3      308.33      304.08      4.55 o 
   5   8   3      396.69      407.77      5.13 o 
  -5   9   3        9.90       11.75      1.33 o 
  -4   9   3       45.49       41.73      1.56 o 
  -3   9   3       23.30       25.98      0.92 o 
  -2   9   3        3.69        3.29      0.44 o 
  -1   9   3      175.67      174.17      1.97 o 
   0   9   3      183.46      175.64      2.37 o 
   1   9   3        1.72        1.19      0.43 o 
   2   9   3        0.99        1.75      0.59 o 
   3   9   3       11.83       10.04      0.89 o 
   4   9   3       34.37       32.54      1.44 o 
  -4  10   3        5.91        5.82      0.89 o 
  -3  10   3      146.51      139.47      2.09 o 
  -2  10   3        0.07        0.16      0.44 o 
  -1  10   3      104.19       99.50      1.65 o 
   0  10   3      446.48      462.95      5.09 o 
   1  10   3       23.14       23.56      1.19 o 
   2  10   3       27.99       29.02      1.35 o 
   3  10   3        0.29       -0.80      0.80 o 
   4  10   3        9.29       12.16      1.11 o 
  -3  11   3       41.10       41.11      2.42 o 
  -2  11   3       27.91       28.30      1.41 o 
  -1  11   3      111.68      111.79      1.90 o 
   0  11   3        4.89        4.32      0.61 o 
   1  11   3       85.06       85.61      2.12 o 
   2  11   3       85.93       88.26      2.22 o 
   3  11   3       40.01       46.36      2.22 o 
  -2  12   3        6.10        9.12      1.01 o 
  -1  12   3      114.68      123.17      2.03 o 
   0  12   3       10.37        8.18      1.16 o 
   1  12   3       17.64       20.60      1.28 o 
   2  12   3       23.41       22.98      1.41 o 
  -1  13   3        5.10        4.77      0.67 o 
   0  13   3        4.54        3.35      0.87 o 
   1  13   3        0.90       -0.50      0.80 o 
  -6   0   4        8.02        7.36      0.99 o 
  -4   0   4       13.77       13.70      0.79 o 
  -2   0   4     1757.14     1748.40     28.28 o 
   0   0   4     1066.45     1036.08     13.53 o 
   2   0   4       23.01       29.72      1.10 o 
   4   0   4      281.20      255.77      4.25 o 
   6   0   4       97.40       90.40      2.65 o 
  -6   1   4      464.66      464.95      5.44 o 
  -5   1   4      228.76      228.97      3.02 o 
  -4   1   4        3.93        5.22      0.50 o 
  -3   1   4      617.97      629.36      6.20 o 
  -2   1   4       44.27       53.67      0.94 o 
  -1   1   4      704.20      712.98      6.00 o 
   0   1   4       31.15       25.18      0.65 o 
   1   1   4     1509.46     1443.06     10.69 o 
   2   1   4     3450.82     3769.62     26.13 o 
   3   1   4      157.40      167.46      1.46 o 
   4   1   4       88.41       89.89      1.16 o 
   5   1   4        0.42        0.14      0.37 o 
   6   1   4        3.64        3.68      0.67 o 
  -6   2   4        0.01       -0.62      0.47 o 
  -5   2   4       50.70       55.54      1.30 o 
  -4   2   4       10.34        8.53      0.55 o 
  -3   2   4      469.78      521.28      4.22 o 
  -2   2   4       45.51       41.15      0.60 o 
  -1   2   4      810.31      804.53      7.40 o 
   0   2   4      358.20      373.42      3.63 o 
   1   2   4        4.63        3.78      0.35 o 
   2   2   4      379.80      375.62      3.43 o 
   3   2   4       56.86       54.12      0.85 o 
   4   2   4       13.45       10.82      0.60 o 
   5   2   4       17.02       14.25      0.73 o 
   6   2   4      139.28      145.45      2.58 o 
  -6   3   4       68.53       62.98      1.89 o 
  -5   3   4        5.22        6.23      0.54 o 
  -4   3   4        0.17        0.04      0.38 o 
  -3   3   4       49.52       40.91      0.77 o 
  -2   3   4     2018.90     2086.19     15.53 o 
  -1   3   4     1548.55     1638.34     13.28 o 
   0   3   4      249.75      251.98      2.03 o 
   1   3   4       61.81       61.00      0.86 o 
   2   3   4       14.95       12.79      0.60 o 
   3   3   4        8.17        9.10      0.63 o 
   4   3   4      156.73      158.12      2.01 o 
   5   3   4        8.76        8.75      0.66 o 
   6   3   4        0.81        1.93      0.65 o 
  -6   4   4       14.08       14.08      1.14 o 
  -5   4   4       55.82       58.90      1.71 o 
  -4   4   4       10.14       10.38      0.54 o 
  -3   4   4      137.80      147.83      1.47 o 
  -2   4   4     1637.03     1680.77     13.78 o 
  -1   4   4      288.70      334.42      2.60 o 
   0   4   4      816.00      860.39      6.52 o 
   1   4   4      395.72      428.67      3.46 o 
   2   4   4        0.06        0.18      0.14 o 
   3   4   4      170.39      169.84      2.39 o 
   4   4   4       28.98       26.08      1.15 o 
   5   4   4       13.02       12.49      0.84 o 
   6   4   4       13.64       12.12      0.79 o 
  -6   5   4        0.00        0.67      0.75 o 
  -5   5   4       17.05       13.67      0.87 o 
  -4   5   4        5.51        3.49      0.46 o 
  -3   5   4       49.74       43.05      0.82 o 
  -2   5   4      515.25      552.23      4.90 o 
  -1   5   4       20.71       23.51      0.79 o 
   0   5   4      675.61      701.26      5.06 o 
   1   5   4       55.47       58.97      1.23 o 
   2   5   4       24.78       31.96      0.67 o 
   3   5   4       20.39       21.04      0.89 o 
   4   5   4       31.55       35.46      1.12 o 
   5   5   4        6.03        6.99      0.74 o 
  -6   6   4       18.21       20.68      1.41 o 
  -5   6   4      102.97       98.36      2.55 o 
  -4   6   4       27.40       31.25      1.07 o 
  -3   6   4       23.84       26.95      0.76 o 
  -2   6   4       20.42       21.31      0.70 o 
  -1   6   4       34.08       33.69      0.66 o 
   0   6   4      219.26      224.80      1.88 o 
   1   6   4       51.26       66.89      1.13 o 
   2   6   4        2.98        2.30      0.48 o 
   3   6   4     1070.69     1071.77     10.65 o 
   4   6   4       54.09       51.98      1.39 o 
   5   6   4        4.25        5.35      0.74 o 
  -5   7   4        3.04        2.00      0.60 o 
  -4   7   4       49.96       38.69      1.19 o 
  -3   7   4       31.33       24.55      0.75 o 
  -2   7   4       83.93       82.07      1.06 o 
  -1   7   4       57.50       50.15      1.22 o 
   0   7   4      232.49      243.43      2.21 o 
   1   7   4       37.62       38.16      0.91 o 
   2   7   4       40.74       44.76      1.22 o 
   3   7   4        3.69        5.94      0.65 o 
   4   7   4      784.69      784.21      8.33 o 
   5   7   4       16.81       14.65      1.01 o 
  -5   8   4        0.20        0.56      0.60 o 
  -4   8   4       44.01       45.99      1.28 o 
  -3   8   4       21.18       23.31      0.76 o 
  -2   8   4        0.00        0.68      0.33 o 
  -1   8   4       38.07       35.20      0.78 o 
   0   8   4      171.73      174.51      2.31 o 
   1   8   4       30.48       35.67      0.96 o 
   2   8   4       36.27       40.90      1.37 o 
   3   8   4       25.17       23.04      1.17 o 
   4   8   4      163.17      172.73      2.77 o 
   5   8   4       70.54       79.86      1.94 o 
  -4   9   4       53.55       60.95      1.36 o 
  -3   9   4        4.89        4.34      0.52 o 
  -2   9   4       90.12       89.44      1.34 o 
  -1   9   4      604.32      597.20      5.55 o 
   0   9   4      551.50      549.88      8.07 o 
   1   9   4        3.91        3.94      0.89 o 
   2   9   4      250.13      234.00      5.04 o 
   3   9   4       18.47       19.58      1.20 o 
   4   9   4      101.59      110.92      2.49 o 
  -4  10   4       10.21       12.37      1.11 o 
  -3  10   4        1.65        0.95      0.70 o 
  -2  10   4       41.84       44.73      1.06 o 
  -1  10   4       45.45       46.14      1.44 o 
   0  10   4       12.11       11.56      0.69 o 
   1  10   4       29.96       35.19      1.39 o 
   2  10   4       53.22       53.78      1.68 o 
   3  10   4       32.74       33.36      1.41 o 
   4  10   4       14.78       13.95      1.28 o 
  -3  11   4      249.96      256.85      3.52 o 
  -2  11   4       78.34       84.65      1.62 o 
  -1  11   4       23.57       23.04      1.45 o 
   0  11   4        0.37        1.29      0.80 o 
   1  11   4       37.19       37.47      1.46 o 
   2  11   4        0.03        0.40      0.65 o 
   3  11   4       44.25       41.76      1.68 o 
  -2  12   4       16.29       18.55      1.00 o 
  -1  12   4        6.62        6.32      0.67 o 
   0  12   4        2.70        1.16      1.64 o 
   1  12   4      136.55      134.84      2.87 o 
   2  12   4       14.33       13.69      1.35 o 
  -1  13   4        9.01        8.59      1.12 o 
   0  13   4        8.13       10.64      1.19 o 
  -5   0   5      131.38      129.64      2.98 o 
  -3   0   5      330.76      333.88      4.03 o 
  -1   0   5     1038.39     1028.41      9.51 o 
   1   0   5      251.55      216.05      2.63 o 
   3   0   5       67.87       62.20      1.20 o 
   5   0   5      345.46      320.78      5.74 o 
  -6   1   5      130.69      137.44      2.34 o 
  -5   1   5       25.27       24.39      0.91 o 
  -4   1   5        7.59        8.73      0.60 o 
  -3   1   5     1005.61     1043.61      8.91 o 
  -2   1   5      263.98      280.27      3.04 o 
  -1   1   5      450.05      458.92      3.36 o 
   0   1   5        7.20        6.35      0.35 o 
   1   1   5      525.73      558.84      4.33 o 
   2   1   5        0.34        0.46      0.17 o 
   3   1   5        0.82        1.49      0.22 o 
   4   1   5        8.82        6.67      0.66 o 
   5   1   5       22.73       18.67      1.22 o 
   6   1   5       43.00       38.00      1.34 o 
  -6   2   5      103.29      106.43      1.85 o 
  -5   2   5       14.89       13.48      0.86 o 
  -4   2   5        0.76        1.32      0.44 o 
  -3   2   5        6.61        5.67      0.31 o 
  -2   2   5      322.28      348.41      3.67 o 
  -1   2   5      204.21      205.19      2.58 o 
   0   2   5      481.52      450.53      4.37 o 
   1   2   5      246.50      264.96      2.55 o 
   2   2   5        6.06       12.28      0.48 o 
   3   2   5       11.00        9.38      0.43 o 
   4   2   5       80.88       68.84      1.25 o 
   5   2   5       72.52       66.10      1.33 o 
   6   2   5        2.02        2.52      0.80 o 
  -6   3   5       85.34       84.44      2.45 o 
  -5   3   5       59.58       60.48      1.36 o 
  -4   3   5       70.62       74.21      1.40 o 
  -3   3   5       30.88       29.31      0.61 o 
  -2   3   5      343.12      374.42      3.41 o 
  -1   3   5       51.07       40.17      0.90 o 
   0   3   5      357.36      401.00      3.53 o 
   1   3   5        4.54        2.88      0.28 o 
   2   3   5       24.03       25.52      0.87 o 
   3   3   5      340.17      337.49      3.80 o 
   4   3   5       52.53       52.11      1.24 o 
   5   3   5      177.96      175.57      2.38 o 
   6   3   5       16.10       24.02      1.72 o 
  -6   4   5        3.11        4.14      0.85 o 
  -5   4   5      161.41      150.44      2.41 o 
  -4   4   5       11.06       15.39      0.62 o 
  -3   4   5      231.11      235.81      2.09 o 
  -2   4   5     2248.47     2304.10     20.71 o 
  -1   4   5      738.57      782.61      6.08 o 
   0   4   5      509.74      534.68      3.92 o 
   1   4   5      109.46      131.16      1.51 o 
   2   4   5      594.85      585.01      6.00 o 
   3   4   5      321.12      324.04      3.80 o 
   4   4   5       46.26       45.19      1.20 o 
   5   4   5       38.61       37.85      1.23 o 
  -6   5   5        0.55       -0.11      0.68 o 
  -5   5   5       47.40       45.16      1.56 o 
  -4   5   5        0.22        0.40      0.33 o 
  -3   5   5      196.79      189.12      1.97 o 
  -2   5   5      179.12      192.68      1.90 o 
  -1   5   5        0.01        0.55      0.46 o 
   0   5   5      172.00      188.29      1.72 o 
   1   5   5       63.24       64.88      0.83 o 
   2   5   5      385.00      368.16      4.13 o 
   3   5   5     1192.01     1165.85     11.41 o 
   4   5   5      152.08      147.79      2.35 o 
   5   5   5        9.33       11.50      0.86 o 
  -5   6   5       63.93       49.08      1.44 o 
  -4   6   5      435.56      404.75      4.80 o 
  -3   6   5        7.68        4.74      0.43 o 
  -2   6   5       19.00       19.52      0.56 o 
  -1   6   5      227.82      208.56      2.00 o 
   0   6   5      581.40      585.25      4.66 o 
   1   6   5       28.15       33.52      0.73 o 
   2   6   5      265.01      261.65      3.25 o 
   3   6   5      665.41      658.79      6.98 o 
   4   6   5      963.04      959.80      9.86 o 
   5   6   5       12.24       12.41      0.95 o 
  -5   7   5        2.59        2.41      0.68 o 
  -4   7   5        9.83        8.19      0.73 o 
  -3   7   5       70.28       67.48      1.44 o 
  -2   7   5      185.32      180.36      1.77 o 
  -1   7   5      526.42      517.55      4.74 o 
   0   7   5       36.20       35.27      0.64 o 
   1   7   5       35.36       33.56      1.19 o 
   2   7   5      123.68      122.56      2.02 o 
   3   7   5      175.26      173.82      2.63 o 
   4   7   5      127.70      132.35      2.33 o 
   5   7   5        7.11        8.89      1.73 o 
  -5   8   5        1.43        0.55      0.58 o 
  -4   8   5        0.61        0.71      0.46 o 
  -3   8   5        0.72       -0.31      0.36 o 
  -2   8   5       80.32       73.45      1.16 o 
  -1   8   5     1407.10     1428.73     10.98 o 
   0   8   5       21.94       19.40      0.76 o 
   1   8   5       20.04       20.98      1.07 o 
   2   8   5       15.54       16.85      1.85 o 
   3   8   5       23.79       24.14      1.09 o 
   4   8   5        0.66        0.61      0.56 o 
  -4   9   5        8.41       12.61      0.78 o 
  -3   9   5        4.91        5.17      0.70 o 
  -2   9   5       16.30       14.71      0.60 o 
  -1   9   5      574.56      576.34      6.09 o 
   0   9   5        4.51        4.96      0.53 o 
   1   9   5      156.58      153.98      2.90 o 
   2   9   5      136.51      138.92      2.67 o 
   3   9   5       36.36       38.77      1.76 o 
   4   9   5        2.25        4.88      0.87 o 
  -4  10   5        0.80        0.90      0.80 o 
  -3  10   5       37.49       44.15      1.14 o 
  -2  10   5        8.44        8.55      0.67 o 
  -1  10   5      266.93      264.41      3.38 o 
   0  10   5       18.98       21.40      1.46 o 
   1  10   5       64.11       60.48      1.73 o 
   2  10   5        2.28        2.16      1.02 o 
   3  10   5        0.43        1.20      0.78 o 
  -3  11   5        1.04       -0.30      1.06 o 
  -2  11   5        4.94        2.96      0.64 o 
  -1  11   5        2.84        3.75      0.57 o 
   0  11   5        1.63        1.88      0.82 o 
   1  11   5       12.17       14.10      1.11 o 
   2  11   5       73.71       72.34      2.04 o 
   3  11   5       56.82       55.11      1.92 o 
  -2  12   5        1.17       -0.31      0.92 o 
  -1  12   5        4.04        3.77      0.95 o 
   0  12   5        3.13        2.26      0.94 o 
   1  12   5       23.25       25.83      3.12 o 
   2  12   5       60.18       56.66      1.89 o 
  -6   0   6       67.33       71.09      2.50 o 
  -4   0   6     1328.06     1396.46     18.99 o 
  -2   0   6       44.12       42.88      1.22 o 
   0   0   6      512.65      470.97      6.71 o 
   2   0   6      466.86      456.46      4.57 o 
   4   0   6      377.14      299.71      5.25 o 
   6   0   6        4.68        4.42      2.34 o 
  -6   1   6        0.10       -0.14      0.52 o 
  -5   1   6       18.26       19.55      0.90 o 
  -4   1   6        4.22        4.02      0.65 o 
  -3   1   6       38.83       36.99      1.00 o 
  -2   1   6      255.61      250.26      2.46 o 
  -1   1   6        0.02        0.58      0.19 o 
   0   1   6      100.37       91.96      1.07 o 
   1   1   6     1079.40     1197.47      9.00 o 
   2   1   6       42.35       61.59      0.77 o 
   3   1   6       58.99       53.02      0.71 o 
   4   1   6        0.40        0.24      0.32 o 
   5   1   6       27.05       29.16      1.12 o 
   6   1   6       36.98       39.99      3.06 o 
  -6   2   6       65.91       70.64      1.64 o 
  -5   2   6        0.75        0.47      0.44 o 
  -4   2   6       38.55       42.35      1.09 o 
  -3   2   6      175.39      170.02      2.22 o 
  -2   2   6      822.94      805.18      6.94 o 
  -1   2   6       26.43       30.22      0.81 o 
   0   2   6      323.07      357.34      4.20 o 
   1   2   6       72.07       81.97      1.09 o 
   2   2   6       25.38       17.91      0.60 o 
   3   2   6      220.10      202.42      2.29 o 
   4   2   6      157.00      147.01      1.97 o 
   5   2   6       93.43       74.65      1.95 o 
   6   2   6        0.74        1.41      0.77 o 
  -6   3   6       13.77       16.50      1.23 o 
  -5   3   6       37.29       33.25      1.05 o 
  -4   3   6      104.65      104.97      1.75 o 
  -3   3   6       85.28       75.12      1.32 o 
  -2   3   6       25.21       29.78      0.58 o 
  -1   3   6      302.50      322.86      3.40 o 
   0   3   6     1320.78     1393.62     11.50 o 
   1   3   6      149.16      144.51      1.64 o 
   2   3   6      640.47      685.78      6.86 o 
   3   3   6        8.02        7.34      0.57 o 
   4   3   6       65.63       64.84      1.39 o 
   5   3   6      135.97      133.99      2.04 o 
  -6   4   6        0.31       -0.62      0.88 o 
  -5   4   6        9.47        8.74      0.67 o 
  -4   4   6        5.24        4.13      0.54 o 
  -3   4   6       91.12       94.48      1.38 o 
  -2   4   6      463.58      444.00      5.35 o 
  -1   4   6       29.21       31.88      0.97 o 
   0   4   6      557.98      605.20      4.72 o 
   1   4   6       89.86       89.39      1.20 o 
   2   4   6       62.75       58.48      1.21 o 
   3   4   6      231.42      225.91      2.89 o 
   4   4   6       44.35       43.45      1.23 o 
   5   4   6       42.57       47.29      1.23 o 
  -6   5   6       15.69       14.64      1.20 o 
  -5   5   6       34.55       25.92      1.28 o 
  -4   5   6       64.92       54.18      1.04 o 
  -3   5   6      281.46      290.81      3.09 o 
  -2   5   6      795.14      847.46      6.21 o 
  -1   5   6      266.40      269.88      2.25 o 
   0   5   6      429.53      415.89      3.41 o 
   1   5   6       22.86       17.92      0.54 o 
   2   5   6       67.12       66.80      1.37 o 
   3   5   6      568.23      552.14      5.96 o 
   4   5   6       98.98       99.03      1.88 o 
   5   5   6        1.47        2.56      0.66 o 
  -5   6   6       76.76       78.49      2.10 o 
  -4   6   6        7.74        7.24      0.70 o 
  -3   6   6      149.90      145.31      1.90 o 
  -2   6   6      816.43      809.76      5.60 o 
  -1   6   6      148.95      132.80      1.49 o 
   0   6   6       11.45       13.42      0.44 o 
   1   6   6       16.56       15.32      0.79 o 
   2   6   6      263.77      268.14      3.37 o 
   3   6   6      200.12      195.49      2.80 o 
   4   6   6        7.60        7.26      0.74 o 
   5   6   6       36.43       38.70      1.52 o 
  -5   7   6       11.32        8.52      0.84 o 
  -4   7   6       55.80       57.32      1.48 o 
  -3   7   6      142.91      136.78      2.46 o 
  -2   7   6      380.73      365.74      2.87 o 
  -1   7   6        0.34        0.50      0.31 o 
   0   7   6       39.23       41.69      0.71 o 
   1   7   6      101.15       91.30      1.91 o 
   2   7   6      182.44      178.13      2.61 o 
   3   7   6      172.47      172.42      3.06 o 
   4   7   6        2.60        1.99      0.60 o 
   5   7   6        0.11       -0.19      0.61 o 
  -5   8   6       13.98       10.21      0.91 o 
  -4   8   6       26.74       28.35      0.98 o 
  -3   8   6        2.80        3.90      0.49 o 
  -2   8   6      362.01      355.76      3.09 o 
  -1   8   6       64.80       63.94      1.04 o 
   0   8   6       86.17       91.74      1.72 o 
   1   8   6        1.26        1.17      0.58 o 
   2   8   6      460.53      433.44      6.35 o 
   3   8   6        3.40        4.37      0.66 o 
   4   8   6      100.83      102.14      2.10 o 
  -4   9   6        0.23       -0.09      0.46 o 
  -3   9   6        5.34        5.46      0.68 o 
  -2   9   6       17.89       18.20      0.65 o 
  -1   9   6        3.71        4.43      0.56 o 
   0   9   6       96.90       91.75      2.51 o 
   1   9   6       58.21       55.47      1.62 o 
   2   9   6        4.48        6.15      0.80 o 
   3   9   6       51.07       49.89      1.65 o 
   4   9   6      174.03      189.95      3.10 o 
  -4  10   6       41.50       43.43      1.67 o 
  -3  10   6        0.14        0.32      0.42 o 
  -2  10   6        2.94        3.23      0.75 o 
  -1  10   6       64.55       63.24      1.70 o 
   0  10   6        5.62        5.78      1.01 o 
   1  10   6      120.62      115.10      4.72 o 
   2  10   6      259.25      238.25      3.96 o 
   3  10   6       50.48       53.69      2.27 o 
  -3  11   6      185.52      209.70      3.17 o 
  -2  11   6       71.50       75.26      1.73 o 
  -1  11   6       13.47       12.85      1.27 o 
   0  11   6        5.34        5.52      1.04 o 
   1  11   6       28.48       27.51      1.95 o 
   2  11   6       12.77       14.87      1.85 o 
  -2  12   6       40.73       43.12      1.42 o 
  -1  12   6       32.83       33.35      2.71 o 
   0  12   6        1.03        0.87      1.09 o 
   1  12   6       11.18       12.06      1.39 o 
  -5   0   7       16.54       17.50      1.27 o 
  -3   0   7       17.98       24.86      1.10 o 
  -1   0   7        0.05        1.23      0.27 o 
   1   0   7      257.26      289.67      4.18 o 
   3   0   7       56.17       77.97      1.28 o 
   5   0   7       62.59       62.29      2.27 o 
  -6   1   7       19.94       19.25      1.13 o 
  -5   1   7        3.63        2.99      0.50 o 
  -4   1   7      181.90      182.61      2.51 o 
  -3   1   7      105.66      120.22      2.16 o 
  -2   1   7        2.54        1.99      0.27 o 
  -1   1   7     1041.04     1097.91      7.74 o 
   0   1   7        1.76        4.03      0.32 o 
   1   1   7      382.35      406.14      3.60 o 
   2   1   7      144.92      142.87      1.36 o 
   3   1   7        0.07        1.32      0.32 o 
   4   1   7       14.17       17.89      1.22 o 
   5   1   7       39.18       30.22      1.20 o 
  -6   2   7        3.96        5.33      0.67 o 
  -5   2   7        7.81        7.44      0.66 o 
  -4   2   7        2.66        2.51      0.49 o 
  -3   2   7        0.92        1.00      0.33 o 
  -2   2   7       14.59       13.84      0.54 o 
  -1   2   7      758.34      805.18      7.67 o 
   0   2   7      623.16      666.45      5.72 o 
   1   2   7     1687.15     1874.59     15.20 o 
   2   2   7       37.23       36.41      0.98 o 
   3   2   7        1.73        0.31      0.32 o 
   4   2   7        3.25        2.16      0.42 o 
   5   2   7       95.26       88.91      2.19 o 
  -6   3   7      146.23      148.44      2.29 o 
  -5   3   7        2.30        1.36      0.46 o 
  -4   3   7       90.53       87.10      1.59 o 
  -3   3   7       12.56       12.09      0.62 o 
  -2   3   7      432.92      453.23      4.09 o 
  -1   3   7      279.42      289.13      3.14 o 
   0   3   7      541.75      549.04      5.98 o 
   1   3   7      651.97      676.83      6.59 o 
   2   3   7      251.47      260.46      3.09 o 
   3   3   7        2.32        1.75      0.44 o 
   4   3   7        1.18        1.08      0.44 o 
   5   3   7        1.05        0.16      0.68 o 
  -6   4   7       58.06       52.99      1.89 o 
  -5   4   7       76.70       69.74      1.40 o 
  -4   4   7       11.55        9.20      0.70 o 
  -3   4   7      755.21      746.27      7.51 o 
  -2   4   7      127.06      123.66      1.49 o 
  -1   4   7       15.14       12.83      0.58 o 
   0   4   7      159.56      176.58      1.85 o 
   1   4   7        3.16        0.65      0.32 o 
   2   4   7      579.53      571.30      5.23 o 
   3   4   7     1951.09     1895.51     17.92 o 
   4   4   7       49.52       44.98      1.40 o 
   5   4   7       59.26       68.74      2.71 o 
  -6   5   7        0.07       -0.15      0.66 o 
  -5   5   7       14.28       15.08      1.49 o 
  -4   5   7       11.13       11.39      0.63 o 
  -3   5   7       83.24       81.59      1.36 o 
  -2   5   7      402.65      393.35      3.18 o 
  -1   5   7       68.60       73.82      0.93 o 
   0   5   7        4.33        5.76      0.43 o 
   1   5   7        0.56        0.33      0.31 o 
   2   5   7       95.28       96.24      1.69 o 
   3   5   7        7.95        8.17      0.69 o 
   4   5   7       99.34      100.91      1.91 o 
   5   5   7        0.32       -0.23      0.53 o 
  -5   6   7        7.75        8.00      1.22 o 
  -4   6   7       22.48       21.69      1.01 o 
  -3   6   7      821.98      823.04      8.19 o 
  -2   6   7     1520.19     1523.60     10.08 o 
  -1   6   7        1.20        0.99      0.27 o 
   0   6   7        1.67        1.22      0.27 o 
   1   6   7        0.00        0.36      0.43 o 
   2   6   7       12.71       13.50      0.78 o 
   3   6   7      424.39      419.34      4.91 o 
   4   6   7        0.30        0.03      0.49 o 
   5   6   7        0.16        1.79      0.68 o 
  -5   7   7        0.09        0.17      0.66 o 
  -4   7   7       12.24       10.66      0.82 o 
  -3   7   7      145.25      137.77      2.37 o 
  -2   7   7      677.32      671.35      4.81 o 
  -1   7   7      276.19      271.58      2.39 o 
   0   7   7       97.39       95.25      1.30 o 
   1   7   7       64.03       57.88      1.58 o 
   2   7   7     1013.90     1002.68     10.14 o 
   3   7   7        7.44        7.58      0.71 o 
   4   7   7        2.54        2.10      0.63 o 
  -5   8   7      207.63      229.23      3.53 o 
  -4   8   7       85.76       87.90      1.85 o 
  -3   8   7        3.40        4.16      0.48 o 
  -2   8   7       14.47       14.86      0.61 o 
  -1   8   7      293.78      298.47      2.82 o 
   0   8   7       98.85       95.01      2.47 o 
   1   8   7      238.34      222.23      3.51 o 
   2   8   7       10.72        9.83      0.77 o 
   3   8   7       45.82       48.79      1.40 o 
   4   8   7        2.81        1.91      0.67 o 
  -4   9   7        2.43        2.46      0.54 o 
  -3   9   7       39.37       37.30      1.00 o 
  -2   9   7       43.09       42.20      0.95 o 
  -1   9   7        0.02        0.28      0.38 o 
   0   9   7      126.35      114.38      5.31 o 
   1   9   7      137.93      122.12      8.44 o 
   2   9   7        0.75        0.72      1.23 o 
   3   9   7       56.77       57.44      1.98 o 
   4   9   7       24.25       25.13      1.28 o 
  -4  10   7       20.23       25.43      1.11 o 
  -3  10   7       49.43       62.71      1.28 o 
  -2  10   7       15.96       15.68      0.88 o 
  -1  10   7       23.83       22.92      3.28 o 
   0  10   7       25.89       24.45      2.66 o 
   1  10   7       27.33       23.94      1.72 o 
   2  10   7       28.35       29.87      1.46 o 
   3  10   7       76.47       79.52      2.19 o 
  -3  11   7       12.98       11.48      0.95 o 
  -2  11   7       21.95       21.76      1.08 o 
  -1  11   7        7.21        6.14      1.04 o 
   0  11   7        3.31        4.12      1.25 o 
   1  11   7       86.62       95.61      3.91 o 
   2  11   7       74.14       73.51      2.10 o 
  -2  12   7       41.00       42.30      2.17 o 
  -1  12   7        7.15        7.23      1.24 o 
   0  12   7       10.58       12.32      1.80 o 
   1  12   7       14.48       12.78      3.05 o 
  -6   0   8       33.69       29.89      1.60 o 
  -4   0   8        7.56        8.05      0.88 o 
  -2   0   8      258.94      273.77      3.38 o 
   0   0   8       36.91       30.86      0.84 o 
   2   0   8        5.01        2.13      0.37 o 
   4   0   8      495.69      369.59      6.40 o 
  -6   1   8       21.63       22.40      1.09 o 
  -5   1   8        6.77        8.67      0.92 o 
  -4   1   8       19.20       16.17      0.80 o 
  -3   1   8       23.04       19.94      0.86 o 
  -2   1   8      252.38      262.77      2.63 o 
  -1   1   8      816.35      866.28      6.23 o 
   0   1   8       31.74       19.99      0.55 o 
   1   1   8      278.60      265.75      2.55 o 
   2   1   8       66.19       63.22      0.81 o 
   3   1   8      188.44      174.75      1.93 o 
   4   1   8       75.83       64.91      1.54 o 
   5   1   8       45.60       42.97      1.38 o 
  -6   2   8       35.60       32.90      1.17 o 
  -5   2   8      142.90      140.20      2.32 o 
  -4   2   8      538.93      521.32      5.68 o 
  -3   2   8      160.54      157.17      2.23 o 
  -2   2   8        0.01        0.33      0.29 o 
  -1   2   8       41.48       54.96      0.92 o 
   0   2   8       29.12       36.05      0.72 o 
   1   2   8      372.87      353.62      3.25 o 
   2   2   8       33.69       35.67      0.76 o 
   3   2   8        0.47       -0.43      0.33 o 
   4   2   8      136.51      111.26      2.05 o 
   5   2   8        6.48        6.24      0.93 o 
  -6   3   8       91.17       91.27      1.94 o 
  -5   3   8       36.88       35.48      1.15 o 
  -4   3   8       33.43       36.35      1.22 o 
  -3   3   8       37.78       38.52      1.09 o 
  -2   3   8       70.31       64.94      1.19 o 
  -1   3   8        8.69        5.57      0.41 o 
   0   3   8      172.35      178.46      2.18 o 
   1   3   8      309.58      313.04      3.44 o 
   2   3   8      427.17      414.40      4.50 o 
   3   3   8      166.15      161.74      2.31 o 
   4   3   8       84.57       85.74      1.49 o 
   5   3   8       19.11       20.56      1.37 o 
  -6   4   8       30.44       33.22      1.65 o 
  -5   4   8        4.35        4.52      0.62 o 
  -4   4   8      139.59      136.35      2.14 o 
  -3   4   8        8.04        8.17      0.62 o 
  -2   4   8      226.72      204.85      2.52 o 
  -1   4   8      172.80      178.47      2.23 o 
   0   4   8      267.50      257.35      2.59 o 
   1   4   8      168.40      198.28      2.43 o 
   2   4   8      641.26      608.60      5.57 o 
   3   4   8      166.11      161.97      2.37 o 
   4   4   8       49.97       44.76      1.28 o 
   5   4   8        0.43        0.70      0.77 o 
  -5   5   8       30.99       31.57      1.51 o 
  -4   5   8       24.23       20.94      0.93 o 
  -3   5   8      401.57      380.36     16.97 o 
  -2   5   8        3.99        4.57      0.45 o 
  -1   5   8      128.16      127.47      1.47 o 
   0   5   8       62.20       62.58      1.08 o 
   1   5   8        3.09        5.53      0.45 o 
   2   5   8      211.62      198.91      2.72 o 
   3   5   8      111.43      114.86      1.97 o 
   4   5   8       15.96       16.92      0.96 o 
   5   5   8      131.33      154.04      3.83 o 
  -5   6   8        0.74        1.11      0.68 o 
  -4   6   8       10.15       10.94      0.76 o 
  -3   6   8      313.14      312.24      3.05 o 
  -2   6   8      301.92      288.37      2.56 o 
  -1   6   8      491.58      487.99      3.82 o 
   0   6   8      121.19      125.85      2.59 o 
   1   6   8        3.76        7.00      1.08 o 
   2   6   8      428.17      419.52      4.81 o 
   3   6   8       51.17       52.25      1.39 o 
   4   6   8       52.47       57.01      2.21 o 
  -5   7   8       10.94       12.97      1.14 o 
  -4   7   8      157.15      147.93      3.58 o 
  -3   7   8      265.46      259.20      2.68 o 
  -2   7   8        6.45        7.20      0.61 o 
  -1   7   8        5.01        5.52      0.37 o 
   0   7   8       23.25       24.78      2.66 o 
   1   7   8       12.38       10.71      1.35 o 
   2   7   8       73.83       69.57      1.55 o 
   3   7   8      160.82      158.18      2.59 o 
   4   7   8        3.60        2.74      0.65 o 
  -4   8   8        8.16        9.62      0.83 o 
  -3   8   8       91.22       90.74      1.45 o 
  -2   8   8       44.77       42.77      0.85 o 
  -1   8   8       66.82       66.14      1.10 o 
   0   8   8       68.75       65.32      2.09 o 
   1   8   8       44.63       30.91      1.53 o 
   2   8   8      515.62      496.41      5.73 o 
   3   8   8        2.53        1.86      0.72 o 
   4   8   8       19.92       19.21      1.18 o 
  -4   9   8      119.86      138.79      4.12 o 
  -3   9   8       92.36      101.46      1.59 o 
  -2   9   8      140.77      135.28      1.77 o 
  -1   9   8       20.02       17.33      1.02 o 
   0   9   8       21.76       21.06      1.46 o 
   1   9   8        7.40        9.62      1.09 o 
   2   9   8       43.47       43.85      1.56 o 
   3   9   8       26.31       30.28      2.28 o 
  -3  10   8        0.35        0.64      0.46 o 
  -2  10   8      181.76      182.83      2.74 o 
  -1  10   8        7.76        9.59      1.24 o 
   0  10   8       20.31       18.89      1.42 o 
   1  10   8       59.34       59.57      2.20 o 
   2  10   8       11.76       10.26      0.98 o 
   3  10   8        0.44       -0.21      1.28 o 
  -3  11   8        1.45        2.88      0.70 o 
  -2  11   8        5.64        5.14      1.16 o 
  -1  11   8        1.19        1.77      0.92 o 
   0  11   8      133.38      137.24      3.51 o 
   1  11   8       43.13       47.65      3.28 o 
   2  11   8       83.81       91.75      2.87 o 
  -1  12   8       41.78       39.61      2.10 o 
   0  12   8        0.04       -0.16      0.90 o 
  -5   0   9       34.76       32.97      1.55 o 
  -3   0   9       49.14       55.25      2.19 o 
  -1   0   9      977.21     1063.81     15.08 o 
   1   0   9      473.28      494.09      5.74 o 
   3   0   9       14.60       18.53      1.80 o 
   5   0   9        2.36       -0.47      0.82 o 
  -6   1   9       44.38       41.09      1.35 o 
  -5   1   9       59.66       56.21      1.42 o 
  -4   1   9        1.80        1.35      0.44 o 
  -3   1   9        5.23        4.37      0.52 o 
  -2   1   9       12.28       11.29      0.50 o 
  -1   1   9      138.38      143.93      1.45 o 
   0   1   9       23.72       27.50      0.60 o 
   1   1   9      217.47      206.21      2.08 o 
   2   1   9       11.62       13.95      0.86 o 
   3   1   9      452.35      397.97      4.69 o 
   4   1   9        0.95        1.37      0.77 o 
   5   1   9       38.86       49.62      1.50 o 
  -6   2   9       43.47       43.27      1.40 o 
  -5   2   9       65.39       68.02      1.58 o 
  -4   2   9      184.22      190.78      2.67 o 
  -3   2   9        1.69        1.44      0.42 o 
  -2   2   9        5.38        5.61      0.44 o 
  -1   2   9        1.38        1.78      0.32 o 
   0   2   9        6.84        7.27      0.40 o 
   1   2   9       49.10       38.20      0.64 o 
   2   2   9      694.64      636.18      5.84 o 
   3   2   9      136.03      121.65      2.44 o 
   4   2   9       27.95       23.35      1.09 o 
   5   2   9       58.88       61.23      1.98 o 
  -6   3   9        3.00        1.55      0.79 o 
  -5   3   9      268.56      264.00      3.57 o 
  -4   3   9       24.38       26.39      0.97 o 
  -3   3   9      245.94      234.82      2.99 o 
  -2   3   9       35.70       33.71      0.90 o 
  -1   3   9      310.84      316.06      3.13 o 
   0   3   9      316.80      345.90      3.74 o 
   1   3   9       32.03       30.23      0.86 o 
   2   3   9      153.70      142.73      2.07 o 
   3   3   9        8.91       15.29      0.75 o 
   4   3   9      103.33       98.74      2.32 o 
   5   3   9        1.20        3.90      0.91 o 
  -6   4   9        7.42        4.61      1.09 o 
  -5   4   9        0.01       -0.20      0.46 o 
  -4   4   9       44.35       42.46      1.19 o 
  -3   4   9        1.02        1.49      0.79 o 
  -2   4   9       19.67       21.55      1.17 o 
  -1   4   9       35.27       28.07      0.81 o 
   0   4   9      116.33      124.49      1.78 o 
   1   4   9       22.87       23.92      1.01 o 
   2   4   9      683.07      644.13      5.92 o 
   3   4   9        2.89        2.98      0.75 o 
   4   4   9        5.13        4.45      0.88 o 
   5   4   9       12.56       18.40      1.55 o 
  -5   5   9       22.33       21.08      1.32 o 
  -4   5   9       12.63       10.87      0.87 o 
  -3   5   9     1807.86     1769.10     20.68 o 
  -2   5   9      441.41      430.36      4.67 o 
  -1   5   9      323.08      314.45      2.88 o 
   0   5   9      128.84      131.38      1.65 o 
   1   5   9      359.91      372.74      4.51 o 
   2   5   9       40.67       37.32      1.07 o 
   3   5   9       87.77       88.25      1.96 o 
   4   5   9       13.03       12.91      0.88 o 
   5   5   9      136.36      151.31      3.30 o 
  -5   6   9        0.93        0.34      0.64 o 
  -4   6   9      197.65      193.00      2.82 o 
  -3   6   9      158.04      151.71      2.05 o 
  -2   6   9       21.85       23.24      0.70 o 
  -1   6   9       25.26       22.40      0.72 o 
   0   6   9       79.92       66.50      1.89 o 
   1   6   9      120.92      115.33      2.24 o 
   2   6   9       66.35       64.77      1.58 o 
   3   6   9       18.05       19.61      1.00 o 
   4   6   9      160.92      167.00      2.73 o 
  -5   7   9       34.64       34.59      1.59 o 
  -4   7   9        1.32        0.59      0.40 o 
  -3   7   9       32.61       28.92      0.94 o 
  -2   7   9      105.00      101.63      1.42 o 
  -1   7   9      227.58      228.25      2.33 o 
   0   7   9       11.36        7.72      1.25 o 
   1   7   9      528.48      483.50      6.27 o 
   2   7   9       15.84       16.91      0.96 o 
   3   7   9       12.34       13.16      0.91 o 
   4   7   9        2.73        3.27      0.70 o 
  -4   8   9      132.01      111.32      3.04 o 
  -3   8   9      294.65      285.65      3.01 o 
  -2   8   9       51.14       52.12      0.95 o 
  -1   8   9        0.23       -0.51      1.00 o 
   0   8   9       67.68       60.61      3.12 o 
   1   8   9      396.19      353.07      6.06 o 
   2   8   9        3.78        4.74      0.68 o 
   3   8   9        0.38       -0.26      0.59 o 
   4   8   9        5.01        4.82      0.78 o 
  -4   9   9        6.17        6.01      0.75 o 
  -3   9   9        0.29        0.64      0.45 o 
  -2   9   9       40.81       37.22      1.16 o 
  -1   9   9        5.98        6.79      1.38 o 
   0   9   9       64.33       64.12      2.50 o 
   1   9   9      523.05      491.85      7.94 o 
   2   9   9       10.65       10.06      0.98 o 
   3   9   9       13.91       13.97      1.01 o 
  -3  10   9       30.45       34.49      1.29 o 
  -2  10   9       63.45       57.33      2.20 o 
  -1  10   9        5.43        4.62      1.02 o 
   0  10   9       31.76       31.70      1.73 o 
   1  10   9      162.80      159.70      3.75 o 
   2  10   9       95.78       99.78      2.98 o 
  -2  11   9       69.04       69.34      2.58 o 
  -1  11   9        0.70        3.04      1.01 o 
   0  11   9        0.47        2.49      2.11 o 
   1  11   9      150.44      144.85      3.64 o 
  -6   0  10        4.18        4.40      0.98 o 
  -4   0  10       36.84       39.23      1.66 o 
  -2   0  10       75.19       80.74      3.28 o 
   0   0  10     2111.88     2124.65     22.67 o 
   2   0  10      147.88      134.83      2.16 o 
   4   0  10      150.24      133.49      3.31 o 
  -6   1  10       16.90       16.31      1.44 o 
  -5   1  10       45.35       47.69      1.61 o 
  -4   1  10        4.33        2.56      0.52 o 
  -3   1  10        6.82        6.27      0.61 o 
  -2   1  10      846.21      898.37      8.72 o 
  -1   1  10       27.31       21.56      0.54 o 
   0   1  10       78.72       83.47      1.26 o 
   1   1  10      151.24      146.05      1.53 o 
   2   1  10      150.27      154.79      1.95 o 
   3   1  10        0.18        0.25      0.95 o 
   4   1  10        2.42        3.51      0.64 o 
   5   1  10       32.66       29.69      1.40 o 
  -6   2  10       11.31       10.44      0.87 o 
  -5   2  10       29.52       32.25      1.13 o 
  -4   2  10        2.01        1.32      0.49 o 
  -3   2  10        5.71        9.08      0.64 o 
  -2   2  10      320.15      318.27      4.35 o 
  -1   2  10       12.55       15.08      0.57 o 
   0   2  10        0.00       -0.06      0.28 o 
   1   2  10      616.03      587.38      5.30 o 
   2   2  10      411.16      414.22      4.12 o 
   3   2  10      444.51      371.30      3.91 o 
   4   2  10       28.54       32.87      1.24 o 
   5   2  10        0.04        0.74      0.80 o 
  -6   3  10        0.17       -0.73      0.52 o 
  -5   3  10        1.69        2.05      0.58 o 
  -4   3  10        3.53        3.55      0.54 o 
  -3   3  10       15.29       17.11      0.94 o 
  -2   3  10       11.35        9.22      0.56 o 
  -1   3  10       14.48       11.71      0.49 o 
   0   3  10        6.99        8.38      0.54 o 
   1   3  10       41.71       39.29      1.07 o 
   2   3  10      873.02      823.18      8.31 o 
   3   3  10        0.00        0.15      0.38 o 
   4   3  10        1.16        0.51      1.21 o 
   5   3  10       56.89       69.43      2.18 o 
  -5   4  10       82.58       78.11      1.73 o 
  -4   4  10       22.76       23.09      1.12 o 
  -3   4  10      485.62      471.28      6.04 o 
  -2   4  10      123.91      127.07      1.91 o 
  -1   4  10       44.18       38.88      0.86 o 
   0   4  10      110.06      120.46      1.80 o 
   1   4  10       14.16       15.07      0.74 o 
   2   4  10        1.03        1.48      0.75 o 
   3   4  10       35.92       26.96      1.00 o 
   4   4  10       23.67       24.92      1.53 o 
  -5   5  10       32.95       32.16      1.23 o 
  -4   5  10      119.70      115.70      2.33 o 
  -3   5  10        6.38        7.19      0.82 o 
  -2   5  10       10.11       10.13      0.64 o 
  -1   5  10       82.28       84.49      1.31 o 
   0   5  10      197.49      175.06      2.37 o 
   1   5  10        0.01        0.51      0.39 o 
   2   5  10      312.87      297.35      4.30 o 
   3   5  10       37.91       36.85      1.19 o 
   4   5  10       47.41       44.02      1.35 o 
  -5   6  10       14.14       16.43      1.23 o 
  -4   6  10       29.54       29.67      1.89 o 
  -3   6  10       55.76       54.48      1.19 o 
  -2   6  10        3.39        3.01      0.40 o 
  -1   6  10      399.41      393.72      3.57 o 
   0   6  10       11.62       18.73      0.87 o 
   1   6  10        1.24       -0.02      0.57 o 
   2   6  10       11.35       11.12      0.90 o 
   3   6  10        4.25        5.04      0.67 o 
   4   6  10       15.40       17.43      1.08 o 
  -5   7  10       30.19       32.17      2.61 o 
  -3   7  10      155.93      147.65      2.10 o 
  -2   7  10       89.45       83.68      1.29 o 
  -1   7  10       10.26       12.03      0.55 o 
   0   7  10      164.00      135.14      3.04 o 
   1   7  10        7.40        3.20      1.20 o 
   2   7  10       28.94       31.33      1.53 o 
   3   7  10       52.05       56.52      1.53 o 
   4   7  10       50.19       56.06      1.63 o 
  -4   8  10      108.33      117.30      2.26 o 
  -3   8  10      203.70      189.50      2.53 o 
  -2   8  10       61.74       63.54      1.15 o 
  -1   8  10        4.74        4.07      0.68 o 
   0   8  10        0.06        0.71      0.66 o 
   1   8  10      186.66      204.10      4.24 o 
   2   8  10       25.38       28.90      1.73 o 
   3   8  10        5.71        4.02      0.75 o 
  -4   9  10      330.93      347.49      4.56 o 
  -3   9  10        9.79        7.14      0.67 o 
  -2   9  10        2.40        3.38      0.69 o 
  -1   9  10       34.33       34.35      1.32 o 
   0   9  10       56.55       51.66      1.98 o 
   1   9  10      246.54      252.30      7.97 o 
   2   9  10       81.08       80.39      2.58 o 
   3   9  10       34.19       35.34      1.93 o 
  -3  10  10       29.96       29.81      1.55 o 
  -2  10  10        6.99        7.34      1.64 o 
  -1  10  10       22.62       28.88      1.76 o 
   0  10  10        8.37        7.12      1.17 o 
   1  10  10       21.64       22.48      3.05 o 
   2  10  10        5.96        8.42      2.19 o 
  -2  11  10        9.00       12.77      1.95 o 
  -1  11  10        4.68        4.56      1.48 o 
   0  11  10       61.55       58.85      2.36 o 
   1  11  10       10.45       11.08      2.73 o 
  -5   0  11        4.94        3.89      0.88 o 
  -3   0  11      150.17      153.15      3.26 o 
  -1   0  11       22.27       29.32      1.31 o 
   1   0  11     1330.53     1262.67     13.71 o 
   3   0  11       40.93       38.44      2.34 o 
   5   0  11       37.58       40.47      5.47 o 
  -5   1  11      119.51      122.11      2.24 o 
  -4   1  11       31.83       35.83      1.15 o 
  -3   1  11       50.29       49.11      1.21 o 
  -2   1  11      144.63      141.74      2.55 o 
  -1   1  11       23.43       25.25      0.62 o 
   0   1  11      152.03      155.55      1.55 o 
   1   1  11      703.06      693.16      5.20 o 
   2   1  11      766.90      756.87      6.87 o 
   3   1  11       41.51       26.08      1.05 o 
   4   1  11       14.23       12.81      0.93 o 
   5   1  11       25.65       32.23      1.46 o 
  -5   2  11        3.09        3.21      0.60 o 
  -4   2  11        0.74        0.10      0.44 o 
  -3   2  11        1.26        0.62      0.42 o 
  -2   2  11      150.49      141.06      2.23 o 
  -1   2  11        0.00        0.40      0.34 o 
   0   2  11      142.43      140.09      1.47 o 
   1   2  11      329.17      311.55      2.92 o 
   2   2  11        8.62       10.26      0.61 o 
   3   2  11       21.41       24.13      1.11 o 
   4   2  11        0.07        3.17      0.86 o 
  -5   3  11        1.62        0.91      0.54 o 
  -4   3  11      574.53      570.67      6.36 o 
  -3   3  11      429.13      424.33      5.59 o 
  -2   3  11      146.69      143.95      2.33 o 
  -1   3  11       37.90       37.16      0.85 o 
   0   3  11      244.42      236.72      2.55 o 
   1   3  11      178.32      175.24      2.36 o 
   2   3  11       39.96       35.94      0.91 o 
   3   3  11       51.66       42.66      1.91 o 
   4   3  11      207.24      224.42      4.11 o 
  -5   4  11      134.81      135.61      2.40 o 
  -4   4  11       58.39       57.44      1.74 o 
  -3   4  11        2.98        3.23      0.76 o 
  -2   4  11      158.14      151.09      2.16 o 
  -1   4  11        0.07        0.61      0.39 o 
   0   4  11        1.18       -0.28      0.38 o 
   1   4  11        5.26        4.74      0.52 o 
   2   4  11        7.98        8.35      0.77 o 
   3   4  11        1.76        2.14      0.54 o 
   4   4  11        0.51       -0.08      0.86 o 
  -5   5  11       51.98       53.98      1.55 o 
  -4   5  11        1.46        2.68      0.62 o 
  -3   5  11      105.56      103.54      3.59 o 
  -2   5  11       12.68       12.06      0.70 o 
  -1   5  11      117.60      116.65      1.63 o 
   0   5  11      179.34      167.05      2.33 o 
   1   5  11       45.38       41.36      1.40 o 
   2   5  11       10.80        9.47      0.87 o 
   3   5  11       74.70       73.98      1.78 o 
   4   5  11        0.64        1.70      0.79 o 
  -5   6  11        7.55        6.52      0.91 o 
  -4   6  11       39.17       37.25      1.22 o 
  -3   6  11       22.23       25.51      0.97 o 
  -2   6  11       22.90       22.47      0.74 o 
  -1   6  11       56.17       49.80      0.93 o 
   0   6  11      291.31      253.16      3.15 o 
   1   6  11      164.00      134.45      2.54 o 
   2   6  11        5.40        6.23      0.81 o 
   3   6  11       37.56       34.65      1.28 o 
   4   6  11       10.19       16.19      1.20 o 
  -4   7  11       73.75       79.46      2.13 o 
  -3   7  11        0.53        0.69      0.51 o 
  -2   7  11       25.64       25.85      0.85 o 
  -1   7  11      211.02      213.83      2.54 o 
   0   7  11      237.27      229.25      4.35 o 
   1   7  11      160.53      151.43      2.81 o 
   2   7  11        2.90        4.11      0.82 o 
   3   7  11        9.17        8.21      0.97 o 
  -4   8  11       12.58        6.24      1.13 o 
  -3   8  11       17.06       17.95      0.97 o 
  -2   8  11       44.91       43.79      0.99 o 
  -1   8  11       76.69       81.76      1.95 o 
   0   8  11        2.77        1.62      0.78 o 
   1   8  11       11.21       11.35      1.12 o 
   2   8  11        1.38        1.54      0.70 o 
   3   8  11        0.81        0.05      0.71 o 
  -3   9  11       66.81       60.78      1.54 o 
  -2   9  11        5.97        6.31      1.09 o 
  -1   9  11       25.25       31.19      1.34 o 
   0   9  11       30.20       30.78      1.69 o 
   1   9  11      134.36      132.41      3.36 o 
   2   9  11        5.91        5.18      1.04 o 
  -2  10  11        4.28        4.92      1.01 o 
  -1  10  11        2.98        5.27      1.41 o 
   0  10  11       45.10       46.27      1.98 o 
   1  10  11       43.79       40.20      1.91 o 
  -1  11  11       79.56       94.73      2.98 o 
   0  11  11       13.86       10.38      1.35 o 
  -4   0  12       14.57       11.93      1.16 o 
  -2   0  12       99.38      107.17      3.59 o 
   0   0  12     1732.68     1728.77     18.79 o 
   2   0  12      409.03      364.04      6.87 o 
   4   0  12       37.22       41.97      1.99 o 
  -5   1  12        6.72        7.38      0.75 o 
  -4   1  12       11.21       10.14      0.86 o 
  -3   1  12      177.99      180.98      2.63 o 
  -2   1  12      151.70      151.84      2.58 o 
  -1   1  12        7.72        7.71      0.44 o 
   0   1  12        4.56        4.64      0.38 o 
   1   1  12       45.14       41.53      0.85 o 
   2   1  12        8.86        7.31      0.69 o 
   3   1  12       52.29       52.16      1.44 o 
   4   1  12       11.10       13.28      1.13 o 
  -5   2  12        3.80        2.73      0.81 o 
  -4   2  12      399.95      393.32      4.80 o 
  -3   2  12       53.14       54.53      1.50 o 
  -2   2  12       46.51       43.49      1.26 o 
  -1   2  12      345.49      340.77      3.42 o 
   0   2  12        0.40        0.42      0.31 o 
   1   2  12      401.72      378.64      3.49 o 
   2   2  12      100.82       93.17      1.67 o 
   3   2  12       49.89       47.94      1.40 o 
   4   2  12       28.73       36.26      1.37 o 
  -5   3  12       26.68       26.43      1.29 o 
  -4   3  12      165.48      169.41      3.06 o 
  -3   3  12      408.47      406.44      7.02 o 
  -2   3  12       79.02       69.66      2.11 o 
  -1   3  12        0.41        0.54      0.38 o 
   0   3  12       15.36       14.21      0.59 o 
   1   3  12      271.39      257.67      2.87 o 
   2   3  12      166.08      154.97      2.29 o 
   3   3  12       39.47       36.51      1.89 o 
   4   3  12      138.97      132.67      2.97 o 
  -5   4  12        8.66        7.49      0.87 o 
  -4   4  12      213.41      213.45      3.57 o 
  -3   4  12       89.80       89.00      1.98 o 
  -2   4  12      148.26      141.84      2.10 o 
  -1   4  12        8.65        8.37      0.68 o 
   0   4  12        0.30        1.28      0.46 o 
   1   4  12        2.41        2.90      0.56 o 
   2   4  12      150.18      133.19      2.89 o 
   3   4  12       13.61       15.15      1.13 o 
   4   4  12        0.35        1.58      0.80 o 
  -5   5  12       34.94       36.60      2.07 o 
  -4   5  12        0.72        0.10      0.53 o 
  -3   5  12       13.95        9.76      2.01 o 
  -2   5  12        1.36        1.98      0.46 o 
  -1   5  12      165.85      143.15      2.12 o 
   0   5  12      191.47      155.91      2.28 o 
   1   5  12       38.57       31.60      1.56 o 
   2   5  12        3.81        5.39      0.76 o 
   3   5  12       25.90       25.59      1.11 o 
   4   5  12      131.83      150.70      3.60 o 
  -4   6  12       16.22       16.37      1.56 o 
  -3   6  12        1.51        0.75      0.59 o 
  -2   6  12        0.86        0.53      0.37 o 
  -1   6  12       22.34       22.55      0.79 o 
   0   6  12       18.13       19.31      1.07 o 
   1   6  12        0.25        1.05      0.95 o 
   2   6  12       88.03       80.70      2.06 o 
   3   6  12       50.84       49.23      2.80 o 
  -4   7  12      151.24      159.29      3.55 o 
  -3   7  12        3.39        3.85      0.51 o 
  -2   7  12       43.89       44.23      1.00 o 
  -1   7  12        0.08        0.45      0.44 o 
   0   7  12        2.51        0.46      0.66 o 
   1   7  12       15.55       15.89      1.05 o 
   2   7  12        9.01       11.02      1.03 o 
   3   7  12       11.70       17.10      1.64 o 
  -3   8  12        0.20        0.47      0.50 o 
  -2   8  12        8.14        5.38      0.58 o 
  -1   8  12        2.02        2.51      0.85 o 
   0   8  12       27.81       26.25      1.65 o 
   1   8  12       64.50       66.32      2.31 o 
   2   8  12        7.13        8.33      1.15 o 
  -3   9  12        0.45       -1.07      0.71 o 
  -2   9  12       24.61       22.19      1.58 o 
  -1   9  12        0.14        0.61      0.60 o 
   0   9  12      260.62      267.42      9.53 o 
   1   9  12        9.57       10.69      1.20 o 
   2   9  12        0.03        0.16      0.86 o 
  -2  10  12       72.73       83.54      2.76 o 
  -1  10  12       17.37       27.79      1.44 o 
   0  10  12      183.97      192.33      4.35 o 
   1  10  12        1.24        1.49      0.90 o 
  -5   0  13       56.80       57.91      2.26 o 
  -3   0  13       34.87       42.96      2.81 o 
  -1   0  13        2.37        2.72      0.53 o 
   1   0  13       10.74       10.45      0.92 o 
   3   0  13       15.98       10.04      1.20 o 
  -5   1  13      137.37      144.91      2.57 o 
  -4   1  13       87.94       87.16      1.83 o 
  -3   1  13        2.40        2.32      0.60 o 
  -2   1  13        4.45        3.50      0.94 o 
  -1   1  13       51.11       48.71      1.00 o 
   0   1  13       88.37       90.31      1.33 o 
   1   1  13      887.76      865.68      7.07 o 
   2   1  13        0.01        0.75      0.27 o 
   3   1  13        3.97        3.92      0.70 o 
   4   1  13       59.77       73.66      2.23 o 
  -5   2  13      109.72      115.08      2.26 o 
  -4   2  13      230.22      222.84      3.24 o 
  -3   2  13        7.55        7.17      0.75 o 
  -2   2  13       78.09       78.25      1.83 o 
  -1   2  13       16.92       18.52      0.95 o 
   0   2  13      112.90      112.45      1.35 o 
   1   2  13      440.81      426.25      3.87 o 
   2   2  13        0.31        0.76      0.41 o 
   3   2  13       39.21       41.69      1.36 o 
   4   2  13       49.89       56.97      1.68 o 
  -5   3  13        0.04        0.14      0.55 o 
  -4   3  13       48.87       48.92      1.73 o 
  -3   3  13       14.14       13.31      0.93 o 
  -2   3  13       24.16       28.37      3.12 o 
  -1   3  13      125.22      129.80      2.01 o 
   0   3  13        0.38        0.18      0.35 o 
   1   3  13       19.18       18.43      0.76 o 
   2   3  13       88.74       77.19      2.14 o 
   3   3  13       28.00       25.13      1.41 o 
   4   3  13      160.40      180.51      3.63 o 
  -5   4  13        0.00       -0.30      0.62 o 
  -4   4  13        6.26        8.10      0.89 o 
  -3   4  13      144.85      135.86      2.61 o 
  -2   4  13       24.45       23.66      1.08 o 
  -1   4  13      640.96      587.14      5.55 o 
   0   4  13      194.50      172.34      1.99 o 
   1   4  13       83.68       79.14      1.38 o 
   2   4  13       44.61       39.65      1.22 o 
   3   4  13        4.51        8.38      1.02 o 
  -4   5  13        0.24       -0.06      0.51 o 
  -3   5  13        5.39        6.22      1.02 o 
  -2   5  13        4.23        3.93      0.63 o 
  -1   5  13        7.16        6.99      0.72 o 
   0   5  13        0.32        0.13      0.42 o 
   1   5  13       33.56       38.01      2.42 o 
   2   5  13       20.31       19.08      1.15 o 
   3   5  13      111.89      120.42      3.17 o 
  -4   6  13        6.80        9.77      0.83 o 
  -3   6  13        4.37        6.13      0.82 o 
  -2   6  13       46.86       50.49      1.31 o 
  -1   6  13       46.17       38.58      1.13 o 
   0   6  13       25.40       30.97      1.28 o 
   1   6  13       73.14       67.09      1.81 o 
   2   6  13       24.16       26.72      1.32 o 
   3   6  13       25.71       28.30      1.26 o 
  -4   7  13        4.16        5.23      0.89 o 
  -3   7  13        1.25        0.71      0.60 o 
  -2   7  13      175.39      177.46      2.37 o 
  -1   7  13      125.19      120.57      2.46 o 
   0   7  13       27.25       24.06      1.53 o 
   1   7  13        5.59        4.71      0.83 o 
   2   7  13        0.46       -0.05      0.68 o 
  -3   8  13        0.03       -0.19      0.50 o 
  -2   8  13        7.75       11.16      0.99 o 
  -1   8  13        7.59        7.48      0.85 o 
   0   8  13       16.06       20.69      3.51 o 
   1   8  13        8.17       10.24      1.16 o 
   2   8  13       27.17       32.73      1.56 o 
  -2   9  13      188.78      208.19      3.61 o 
  -1   9  13       45.31       38.98      1.53 o 
   0   9  13        8.25        8.34      1.72 o 
   1   9  13        0.87       -0.59      0.78 o 
  -4   0  14      118.66      122.95      3.20 o 
  -2   0  14       36.52       34.99      2.19 o 
   0   0  14     2098.16     2057.61     19.08 o 
   2   0  14        1.77        0.41      0.54 o 
   4   0  14       19.97       21.00      1.82 o 
  -5   1  14      112.22      123.97      2.42 o 
  -4   1  14      254.21      266.86      3.73 o 
  -3   1  14      327.61      323.46      4.75 o 
  -2   1  14        3.98        3.64      0.77 o 
  -1   1  14      116.83      117.25      4.14 o 
   0   1  14      177.63      177.01      1.87 o 
   1   1  14      204.17      198.74      2.30 o 
   2   1  14      122.20      125.23      2.55 o 
   3   1  14      187.69      196.49      3.10 o 
   4   1  14       30.33       31.24      1.53 o 
  -5   2  14       42.45       45.95      1.52 o 
  -4   2  14       89.48       90.85      2.60 o 
  -3   2  14       47.00       42.70      1.90 o 
  -2   2  14       10.64       10.57      0.99 o 
  -1   2  14      192.08      197.70      2.69 o 
   0   2  14      614.01      617.22      4.88 o 
   1   2  14      108.51      104.30      1.47 o 
   2   2  14       33.57       31.28      1.15 o 
   3   2  14       25.90       27.55      1.27 o 
  -5   3  14        3.32        3.02      0.74 o 
  -4   3  14       39.00       38.76      2.58 o 
  -3   3  14       30.47       26.53      1.23 o 
  -2   3  14       27.00       24.73      1.49 o 
  -1   3  14      125.14      113.02      1.85 o 
   0   3  14        2.45        1.76      0.40 o 
   1   3  14       27.87       27.54      0.91 o 
   2   3  14        3.76        2.57      0.77 o 
   3   3  14       22.23       30.36      1.55 o 
  -4   4  14       81.57       84.38      2.16 o 
  -3   4  14       30.55       26.00      1.26 o 
  -2   4  14      294.49      271.29      4.58 o 
  -1   4  14        0.55        1.22      0.44 o 
   0   4  14       14.54       11.09      0.60 o 
   1   4  14       33.16       35.50      1.22 o 
   2   4  14       47.02       44.12      1.31 o 
   3   4  14        4.09        6.42      1.00 o 
  -4   5  14       24.08       25.83      1.90 o 
  -3   5  14       27.76       27.03      1.84 o 
  -2   5  14       18.36       20.34      0.96 o 
  -1   5  14        4.05        2.49      0.52 o 
   0   5  14       46.59       43.02      0.97 o 
   1   5  14       44.54       45.71      1.58 o 
   2   5  14        1.01        3.20      0.61 o 
   3   5  14       24.43       23.01      1.53 o 
  -4   6  14        0.46       -0.06      0.50 o 
  -3   6  14        0.38        0.27      0.67 o 
  -2   6  14       14.81       13.62      1.07 o 
  -1   6  14       11.84       11.74      0.76 o 
   0   6  14       20.09       18.85      0.97 o 
   1   6  14        0.90       -0.01      0.55 o 
   2   6  14       37.11       43.01      2.31 o 
  -3   7  14        3.84        3.79      0.62 o 
  -2   7  14       15.82       13.90      0.88 o 
  -1   7  14       99.24       97.90      2.22 o 
   0   7  14        0.45        1.29      0.59 o 
   1   7  14       11.26       13.80      1.12 o 
   2   7  14       11.76       15.92      1.21 o 
  -2   8  14        2.66        1.02      0.77 o 
  -1   8  14       47.72       51.79      1.79 o 
   0   8  14       34.61       33.35      1.41 o 
   1   8  14        9.66       10.01      1.24 o 
  -1   9  14      138.94      160.63      3.13 o 
   0   9  14       12.11       16.28      1.19 o 
  -3   0  15      164.59      144.97      4.84 o 
  -1   0  15       32.56       27.03      2.03 o 
   1   0  15       22.53       27.46      1.22 o 
   3   0  15      290.41      311.52      6.08 o 
  -4   1  15        0.07       -0.26      0.63 o 
  -3   1  15       13.64       13.44      1.22 o 
  -2   1  15        0.19       -0.03      0.60 o 
  -1   1  15       49.36       46.95      1.77 o 
   0   1  15       83.32       85.27      1.21 o 
   1   1  15       31.55       29.48      1.04 o 
   2   1  15        0.54        1.09      0.49 o 
   3   1  15       90.42      108.26      2.24 o 
  -4   2  15       18.48       20.95      1.37 o 
  -3   2  15       66.97       70.12      1.89 o 
  -2   2  15      185.27      178.22      3.81 o 
  -1   2  15      354.18      324.55      6.01 o 
   0   2  15       79.34       82.74      1.22 o 
   1   2  15       35.07       34.86      0.93 o 
   2   2  15        2.98        1.45      0.34 o 
   3   2  15       11.88       12.50      1.01 o 
  -4   3  15        3.43        2.30      0.71 o 
  -3   3  15        9.09        8.67      0.87 o 
  -2   3  15        0.32        0.23      0.66 o 
  -1   3  15       56.23       55.83      1.71 o 
   0   3  15       90.46       85.07      1.56 o 
   1   3  15        2.83        3.44      0.52 o 
   2   3  15        6.37        8.01      0.93 o 
   3   3  15       10.02       12.49      1.66 o 
  -4   4  15       17.06       15.42      1.50 o 
  -3   4  15        2.91        2.83      0.66 o 
  -2   4  15      115.44      103.89      2.76 o 
  -1   4  15        8.78       12.84      0.71 o 
   0   4  15       37.03       38.40      1.04 o 
   1   4  15       65.18       55.65      1.51 o 
   2   4  15      178.46      181.07      3.42 o 
   3   4  15        6.32        6.96      1.23 o 
  -4   5  15       25.15       24.01      1.35 o 
  -3   5  15       22.19       26.80      1.29 o 
  -2   5  15       27.93       27.23      1.28 o 
  -1   5  15       14.08       15.01      0.86 o 
   0   5  15       13.38       13.53      1.44 o 
   1   5  15      168.27      170.85      2.68 o 
   2   5  15       19.01       26.79      1.52 o 
  -3   6  15        5.72        5.24      0.80 o 
  -2   6  15       38.43       32.75      1.32 o 
  -1   6  15        6.60        5.50      0.62 o 
   0   6  15        0.07        0.28      0.55 o 
   1   6  15       26.76       24.74      1.15 o 
   2   6  15        4.99        3.73      0.70 o 
  -3   7  15       36.97       41.85      1.37 o 
  -2   7  15        2.37        0.62      0.60 o 
  -1   7  15        0.07        0.20      0.59 o 
   0   7  15       28.37       27.93      1.41 o 
   1   7  15       65.16       68.07      2.31 o 
  -2   8  15       26.32       32.94      1.82 o 
  -1   8  15       73.89       87.52      2.22 o 
   0   8  15        0.00       -0.77      0.66 o 
  -4   0  16      161.77      158.88      5.47 o 
  -2   0  16       42.39       43.90      2.50 o 
   0   0  16      174.54      180.71      5.46 o 
   2   0  16        0.04       -0.07      0.66 o 
  -4   1  16       85.43       87.99      2.28 o 
  -3   1  16       19.57       21.84      2.11 o 
  -2   1  16        2.56        2.77      0.82 o 
  -1   1  16       58.52       54.47      2.34 o 
   0   1  16       82.51       83.49      1.52 o 
   1   1  16        9.29        9.97      0.65 o 
   2   1  16      133.42      147.92      2.56 o 
   3   1  16        0.11       -0.06      0.66 o 
  -4   2  16        1.80        3.19      0.79 o 
  -3   2  16       63.92       60.68      2.73 o 
  -2   2  16       77.46       75.46      2.32 o 
  -1   2  16      696.89      692.13     16.03 o 
   0   2  16      130.35      130.67      2.81 o 
   1   2  16        0.20        0.10      0.45 o 
   2   2  16        0.01        0.07      0.52 o 
  -4   3  16       47.75       50.76      2.06 o 
  -3   3  16       62.98       63.32      2.26 o 
  -2   3  16      143.33      134.56      5.78 o 
  -1   3  16        0.60        0.10      0.51 o 
   0   3  16       66.45       70.59      1.40 o 
   1   3  16       16.29       18.11      0.89 o 
   2   3  16      123.32      126.73      3.31 o 
  -3   4  16       35.92       38.53      1.47 o 
  -2   4  16        0.47        0.43      0.71 o 
  -1   4  16      117.71      117.17      4.13 o 
   0   4  16      108.59      107.21      2.15 o 
   1   4  16        4.31        8.24      0.76 o 
   2   4  16       17.25       20.54      1.35 o 
  -3   5  16        1.73        1.22      0.66 o 
  -2   5  16       11.57       10.38      0.92 o 
  -1   5  16       17.83       15.40      1.05 o 
   0   5  16      119.83      119.60      2.18 o 
   1   5  16      107.48      108.42      2.07 o 
   2   5  16        1.79        2.97      0.89 o 
  -3   6  16       91.77       93.25      2.64 o 
  -2   6  16       56.52       52.83      1.68 o 
  -1   6  16       31.11       28.83      2.27 o 
   0   6  16        2.64        3.79      0.69 o 
   1   6  16        5.30       11.48      0.90 o 
  -2   7  16      110.78      132.58      6.41 o 
  -1   7  16        5.51        7.02      1.05 o 
   0   7  16       56.18       66.29      1.98 o 
  -3   0  17      178.37      184.34      5.94 o 
  -1   0  17        3.71        3.12      1.25 o 
   1   0  17        2.29        4.50      0.77 o 
  -3   1  17       35.86       37.55      1.88 o 
  -2   1  17       61.68       57.93      2.15 o 
  -1   1  17      157.31      162.14      7.42 o 
   0   1  17       65.43       67.70      3.05 o 
   1   1  17       13.17       15.85      0.79 o 
   2   1  17       12.50       16.65      0.88 o 
  -3   2  17        2.16        1.07      0.82 o 
  -2   2  17        0.16        0.55      0.94 o 
  -1   2  17       19.43       20.90      3.97 o 
   0   2  17       11.74        9.14      0.89 o 
   1   2  17       63.24       66.71      1.41 o 
   2   2  17       60.86       67.58      1.78 o 
  -3   3  17        4.55        4.55      0.99 o 
  -2   3  17        0.50       -0.71      0.71 o 
  -1   3  17      256.35      269.49      5.78 o 
   0   3  17       48.61       54.31      1.29 o 
   1   3  17       95.56      104.81      1.88 o 
   2   3  17       23.98       28.59      1.56 o 
  -3   4  17       25.94       25.84      1.71 o 
  -2   4  17       23.72       28.13      1.41 o 
  -1   4  17       75.37       74.24      3.40 o 
   0   4  17       89.07       88.73      1.69 o 
   1   4  17        7.46        6.74      0.83 o 
  -2   5  17       45.34       44.85      2.28 o 
  -1   5  17       60.53       58.77      1.76 o 
   0   5  17       46.17       49.98      1.94 o 
   1   5  17       61.07       77.16      2.22 o 
  -1   6  17       19.64       24.07      2.58 o 
   0   6  17       96.57       98.00      2.37 o 
  -2   0  18      490.61      504.75     12.03 o 
   0   0  18        6.03        8.12      1.72 o 
  -3   1  18        5.91        7.26      1.16 o 
  -2   1  18       63.64       66.32      2.43 o 
  -1   1  18       14.99       16.61      1.38 o 
   0   1  18        4.26        6.32      1.33 o 
   1   1  18      116.72      127.13      1.93 o 
  -3   2  18        6.54        4.07      0.99 o 
  -2   2  18       12.02       15.24      1.38 o 
  -1   2  18       64.15       64.62      3.71 o 
   0   2  18        0.32        1.95      0.88 o 
   1   2  18       53.53       68.52      1.75 o 
  -2   3  18       53.94       50.78      2.10 o 
  -1   3  18       24.65       26.09      1.73 o 
   0   3  18        7.98        6.66      1.05 o 
   1   3  18        8.26       10.25      1.10 o 
  -2   4  18      142.86      147.65      4.90 o 
  -1   4  18       43.97       44.32      1.59 o 
   0   4  18       78.00       86.81      2.37 o 
  -1   0  19       26.25       26.87      2.50 o 
  -2   1  19        0.35       -0.74      0.78 o 
  -1   1  19        1.84        1.62      2.03 o 
   0   1  19        9.43       12.41      1.38 o 
  -1   2  19       13.25       14.61      1.44 o 
   0   2  19        3.42        5.09      1.10 o 
                                                 
